# Supplementary material for: The Flavonol Quercitrin Hinders GSK3 Activity and Potentiates the Wnt/β-Catenin Signaling Pathway
Source: Int J Mol Sci. 2022 Oct 11;23(20):12078. doi: 10.3390/ijms232012078 (PMC9602613; doi:10.3390/ijms232012078)
Supplement: Supplementary file 1 [file ijms-23-12078-s001.zip]

Archive with 1 entries (1 files):
- ijms-1882659-supplementary.pdf
